# Supplementary material for: Effect of COVID-19 on Kidney Graft Function One Year after Onset
Source: Medicina (Kaunas). 2023 Dec 23;60(1):26. doi: 10.3390/medicina60010026 (PMC11154522; doi:10.3390/medicina60010026)
Supplement: Supplementary file 1 [file medicina-60-00026-s001.zip]

Archive with 1 entries (1 files):
- medicina-2756075-supplementary.pdf
